# Supplementary material for: Natural Stabilizers and Nanostructured Lipid Carrier Entrapment for Photosensitive Compounds, Curcumin and Capsaicin
Source: Pharmaceutics. 2024 Mar 17;16(3):412. doi: 10.3390/pharmaceutics16030412 (PMC10975536; doi:10.3390/pharmaceutics16030412)
Supplement: Supplementary file 1 [file pharmaceutics-16-00412-s001.zip]

Archive with 1 entries (1 files):
- pharmaceutics-2898655-supplementary.pdf
